# Supplementary material for: Novel 3-Dehydroteasterone Derivatives with 23,24-Dinorcholanic Side Chain and Benzoate Groups at C-22: Synthesis and Activity Evaluation by Rice Lamina Inclination Test and Bean Second-Internode Bioassay
Source: Int J Mol Sci. 2025 Sep 6;26(17):8710. doi: 10.3390/ijms26178710 (PMC12429595; doi:10.3390/ijms26178710)
Supplement: Supplementary file 1 [file ijms-26-08710-s001.zip]

Archive with 1 entries (1 files):
- ijms-3810249-supplementary.pdf
